# Supplementary material for: Genetic relatedness of previously Plant-Variety-Protected commercial maize inbreds
Source: PLoS One. 2017 Dec 13;12(12):e0189277. doi: 10.1371/journal.pone.0189277 (PMC5728570; doi:10.1371/journal.pone.0189277)
Supplement: S1 Table — (CSV) [file pone.0189277.s001.csv]

Inbred name	Proprietor	PVP No.	GRIN ID	Pedigree
ICI 441	ICI Americas, Inc.	9200038	PI 559381	PHI3377 x LH132
ICI 740	Zeneca, Ltd.	9200039	PI 559382	PHI3377 x LH132
ICI 893	Zeneca, Ltd.	9200040	PI 559383	Pa91 x B73 (1)
ZS01250	Advanta Technology Ltd.	9600271	PI 595616	Unknown
ZS365	Advanta Technology Ltd.	9300304	PI 574393	PHI3358 x PHI3713
ZS635	Advanta Technology Ltd.	9300305	PI 574394	PHI3358 x PHI3713
5707	Asgrow Seed Company	8600036	PI 601269	C123Ht x Va59
6103	Asgrow Seed Company	8500005	PI 601159	(AS10631 x A632) x RB14AHt
2369	Cargill, Inc.	8800178	PI 601559	2702H x B73 (1)
11430	Cargill, Inc.	8800177	PI 601558	Oh43 x H99 x Mo17 Composite
Lp5	Claeys Semences	8700031	PI 601378	GLAMOS x B73Ht (1)
29MIBZ2	DEKALB Plant Genetics	9100124	PI 548830	B87 x PHI3901
2FACC	DEKALB Plant Genetics	9000016	PI 601808	4676A x PB80
2FADB	DEKALB Plant Genetics	9300084	PI 564751	4676A x PB80
2MCDB	DEKALB Plant Genetics	9300091	PI 565088	2MA22 x 4780 Composite
3IBZ2	DEKALB Plant Genetics	9100223	PI 554616	IBC2 x ZZZ38
3IIH6	DEKALB Plant Genetics	9300087	PI 564754	PHI3737
3IJI1	DEKALB Plant Genetics	9300086	PI 564753	IBI8 x PHI3603
6F629	DEKALB Plant Genetics	9100036	PI 546483	88051B x 4608H
6M502A	DEKALB Plant Genetics	9100037	PI 546484	MAWU x 4913
78551S	DEKALB Plant Genetics	8800195	PI 601562	78060A x LH38
83IBI3	DEKALB Plant Genetics	9100256	PI 555651	IBC2 x IBI2
8M129	DEKALB Plant Genetics	9300090	PI 565087	78060A x 88144
91IFC2	DEKALB Plant Genetics	9300083	PI 564750	FR23 x IBC2
AQA3	DEKALB Plant Genetics	9300082	PI 564749	ABA10 x FBAB
F118	DEKALB Plant Genetics	9100248	PI 555462	B73 x T220
FBLA	DEKALB Plant Genetics	9100035	PI 546482	1094-H x A656
HB8229	DEKALB Plant Genetics	8800190	PI 601564	8200 x A634H
IBB14	DEKALB Plant Genetics	8800192	PI 601565	PHI3710 x PHI3732
LIBC4	DEKALB Plant Genetics	9100255	PI 555650	MBNS x PHI3901
MBSJ	DEKALB Plant Genetics	9100134	PI 548838	LH38 x 5P9-1
MBWZ	DEKALB Plant Genetics	9300081	PI 564748	HBA1 x IB014
MM402A	DEKALB Plant Genetics	9100222	PI 554615	LH38 x MANS
MM501D	DEKALB Plant Genetics	9300085	PI 564752	LH38 x 88121A
NL001	DEKALB Plant Genetics	9100038	PI 546485	(1089HT x A634) x B73
78004	DeKalb-Pfizer Genetics	8500125	PI 601210	B73 x A634
78010	DeKalb-Pfizer Genetics	8500126	PI 601211	B73 x A634
2MA22	DeKalb-Pfizer Genetics	8800193	PI 601560	4780 x 5P9-1
4676A	DeKalb-Pfizer Genetics	8600092	PI 601300	1067-1 x B-line Composite
6M502	DeKalb-Pfizer Genetics	8800191	PI 601561	MAWU x 4913
78002A	DeKalb-Pfizer Genetics	8600091	PI 601301	B73 x A634
78371A	DeKalb-Pfizer Genetics	8700172	PI 601438	4726 x Iowa Long Ear
87916W	DeKalb-Pfizer Genetics	8800189	PI 601563	W37-2 x B73 (2)
FAPW	DeKalb-Pfizer Genetics	8200152	PI 600958	B14AH x B37H
FBHJ	DeKalb-Pfizer Genetics	8700173	PI 601439	B84 x FBAB (1)
HBA1	DeKalb-Pfizer Genetics	8500069	PI 601172	PHI3195 x PHI3199
IB014	DeKalb-Pfizer Genetics	8500123	PI 601208	H99 x 3901 (1)
IB02	DeKalb-Pfizer Genetics	8700197	PI 601457	IBI x 7309B
IBB15	DeKalb-Pfizer Genetics	8700196	PI 601458	J6 x W70884
IBC2	DeKalb-Pfizer Genetics	8700198	PI 601459	Mo17Ht x J6 (1)
MBNA	DeKalb-Pfizer Genetics	8500127	PI 601209	Mo17Ht x MDA-28
MBPM	DeKalb-Pfizer Genetics	8700175	PI 601440	400M Composite
MBST	DeKalb-Pfizer Genetics	8800194	PI 601566	LH38 x 4726-1
MBUB	DeKalb-Pfizer Genetics	9100135	PI 548839	LH38 x MANS
MDF-13D	DeKalb-Pfizer Genetics	8200151	PI 600956	H4101 x 800M
PB80	DeKalb-Pfizer Genetics	8700174	PI 601441	(1067-1 x B73) x (B73Ht.1BC6)
NS501	United AgriSeeds, Inc.	8800149	PI 601583	A634 x K1-172B
NS701	United AgriSeeds, Inc.	8700134	PI 601417	A632 x B73Ht
OQ603	United AgriSeeds, Inc.	8800150	PI 601584	PHI3713
F42	FFR Cooperative	8300157	PI 601026	B73 Mutation
4N506	Funk Seeds International	8900263	PI 601745	B73 x BSSS2
DJ7	Edward J. Funk & Sons, Inc.	8500086	PI 601191	BS16(Syn) x B73 (3)
LH1	Holden's Foundation Seeds, Inc.	7600047	PI 644101	B37 x 644
LH119	Holden's Foundation Seeds, Inc.	8200064	PI 600954	H93 x B73 (2)
LH123HT	Holden's Foundation Seeds, Inc.	8400030	PI 601079	PHI3535
LH127	Holden's Foundation Seeds, Inc.	9000064	PI 538007	LH58 x L122 (1)
LH128	Holden's Foundation Seeds, Inc.	9100067	PI 547086	LH51 x (BS11LHC3-S4)
LH132	Holden's Foundation Seeds, Inc.	8300148	PI 601004	H93 x B73 (2)
LH143	Holden's Foundation Seeds, Inc.	8300138	PI 601003	A635Ht x A632Ht (2)
LH145	Holden's Foundation Seeds, Inc.	8300102	PI 600959	A632Ht x CM105
LH146Ht	Holden's Foundation Seeds, Inc.	8700089	PI 601402	B73 x CM105 (1)
LH149	Holden's Foundation Seeds, Inc.	8800053	PI 601493	(A662 x B73-S1) x B73 (2)
LH150	Holden's Foundation Seeds, Inc.	8500153	PI 601230	PHI3147
LH156	Holden's Foundation Seeds, Inc.	8700090	PI 601403	Va85 x Pa91
LH159	Holden's Foundation Seeds, Inc.	9200247	PI 562377	PHI3160
LH160	Holden's Foundation Seeds, Inc.	9000122	PI 539920	ND246 x Mo17
LH162	Holden's Foundation Seeds, Inc.	9000123	PI 539921	ND246 x Mo17
LH163	Holden's Foundation Seeds, Inc.	9000065	PI 538008	PHI3720
LH164	Holden's Foundation Seeds, Inc.	9100265	PI 555659	PHI3901
LH165	Holden's Foundation Seeds, Inc.	9200248	PI 562378	LH82 x LH51
LH166	Holden's Foundation Seeds, Inc.	9300035	PI 564539	LH82 x LH124
LH172	Holden's Foundation Seeds, Inc.	9200249	PI 562379	LH122 x LH82 (1)
LH181	Holden's Foundation Seeds, Inc.	9100068	PI 547087	LH58 x LH122
LH183	Holden's Foundation Seeds, Inc.	9300088	PI 564755	LH122 x LH51 (1)
LH184	Holden's Foundation Seeds, Inc.	9300038	PI 564542	LH123Ht x LH51 (1)
LH190	Holden's Foundation Seeds, Inc.	9000124	PI 539922	((B68Ht x B73Ht)-S2) x B73
LH191	Holden's Foundation Seeds, Inc.	9000139	PI 539925	LH132 x PHI3184
LH192	Holden's Foundation Seeds, Inc.	9000140	PI 539926	LHE137 x LHE136
LH193	Holden's Foundation Seeds, Inc.	9000141	PI 539927	LHE137 x LHE136
LH194	Holden's Foundation Seeds, Inc.	9000125	PI 539923	LH117 x LHE137
LH195	Holden's Foundation Seeds, Inc.	9000047	PI 537097	LH117 x LH132
LH196	Holden's Foundation Seeds, Inc.	9000066	PI 538009	LH74 x LH119
LH197	Holden's Foundation Seeds, Inc.	9200020	PI 557562	LH132 x B84
LH198	Holden's Foundation Seeds, Inc.	9200021	PI 557563	B84 x LH132 (2)
LH199	Holden's Foundation Seeds, Inc.	9200024	PI 557566	(LH117 x LHE137) x LH132
LH202	Holden's Foundation Seeds, Inc.	9000126	PI 539924	((A662 x B73)-S1) x B73 (2)
LH204	Holden's Foundation Seeds, Inc.	9000048	PI 537098	(CB59G x LH1) x B73
LH205	Holden's Foundation Seeds, Inc.	9000049	PI 537099	LH74 x LH119
LH206	Holden's Foundation Seeds, Inc.	9000067	PI 538010	(CB59G x LH1) x B73
LH208	Holden's Foundation Seeds, Inc.	9100069	PI 547088	LH74 x CB59G
LH209	Holden's Foundation Seeds, Inc.	9100218	PI 554612	LH74 x LH119
LH210	Holden's Foundation Seeds, Inc.	9000050	PI 537100	LH51 x (BS11LHC3-S3)
LH211	Holden's Foundation Seeds, Inc.	9000051	PI 537101	Mo17 x PHI3535
LH212Ht	Holden's Foundation Seeds, Inc.	9100070	PI 547089	LH24 x LH123Ht (1)
LH213	Holden's Foundation Seeds, Inc.	9100071	PI 547090	LH123Ht x LH51
LH214	Holden's Foundation Seeds, Inc.	9100266	PI 555660	LH123Ht x LH51
LH215	Holden's Foundation Seeds, Inc.	9100201	PI 552815	R177 x Mo17C2
LH216	Holden's Foundation Seeds, Inc.	9200028	PI 557569	((LH123Ht x LH51 (2))-S2) x LH51
LH220Ht	Holden's Foundation Seeds, Inc.	9000068	PI 538011	LH74 x LH145Ht
LH222	Holden's Foundation Seeds, Inc.	9200032	PI 559375	((CM174 x LH74 (1))-S1) x LH74
LH223	Holden's Foundation Seeds, Inc.	9200250	PI 562380	CB59G x CM105
LH224	Holden's Foundation Seeds, Inc.	9200251	PI 562381	LH74 x CB59G (2)
LH51	Holden's Foundation Seeds, Inc.	8200062	PI 600955	Mo17 Backcross 5 recovery
LH52	Holden's Foundation Seeds, Inc.	8700020	PI 601360	610 x Mo17 (2)
LH54	Holden's Foundation Seeds, Inc.	8600128	PI 601316	610 x Mo17 (2)
LH57	Holden's Foundation Seeds, Inc.	8600129	PI 601317	(Mo17 x H99) x LH53
LH59	Holden's Foundation Seeds, Inc.	8700213	PI 601466	(Mo17 x H99) x LH53
LH60	Holden's Foundation Seeds, Inc.	8700087	PI 601404	LH55 x LH47
LH61	Holden's Foundation Seeds, Inc.	8700137	PI 601416	ASA x Mo17 (3)
LH65	Holden's Foundation Seeds, Inc.	8800050	PI 601494	(Mo17 x LH18) x LH53
LH74	Holden's Foundation Seeds, Inc.	8200063	PI 600957	A632 x B73
LH82	Holden's Foundation Seeds, Inc.	8500037	PI 601170	610 x LH7
LH85	Holden's Foundation Seeds, Inc.	8700088	PI 601405	PHI3978
LH93	Holden's Foundation Seeds, Inc.	8500038	PI 601171	BS11 FRC3 OPV
FR 19	Illinois Foundation Seeds, Inc.	8000011	PI 600772	W438 x A635
LH38	Iowa State University Research Foundation	8000066	PI 600791	A619HT x L120
LH39	Iowa State University Research Foundation	8000067	PI 600944	Oh43 x L120
CR14	J.C. Robinson Seed Co.	8900095	PI 601683	(B73Ht x CM105) x (B73Ht x CQ187)
CR1Ht	J.C. Robinson Seed Co.	8400042	PI 601080	W117Ht x Mo17Ht
L 127	Lifaco Genetics	8900201	PI 601726	PHI3901 x W117
L 135	Lifaco Genetics	8900202	PI 601727	PHI3901 x W117
L 139	Lifaco Genetics	8900203	PI 601728	PHI3901 x PHI3780
L 155	Limagrain Genetics	9100163	PI 550695	P-3901 x A632
904	Northrup King Co.	9200123	PI 560317	PHI3737
911	Northrup King Co.	9200012	PI 557556	PHI3737
912	Northrup King Co.	9200013	PI 557557	PHI3737
740	Northrup King Co.	8800028	PI 601489	Mo17 x Mexican Deep Kernel
764	Northrup King Co.	8700036	PI 601374	235 x B73
778	Northrup King Co.	8700045	PI 601375	W117 x B37Ht
779	Northrup King Co.	8700041	PI 601376	CM7-24 x W117
787	Northrup King Co.	8800029	PI 601490	VA17 x VA29
790	Northrup King Co.	8800030	PI 601491	235 x B73
793	Northrup King Co.	8800031	PI 601492	235 x B73
794	Northrup King Co.	8700046	PI 601377	235 x B73
807	Northrup King Co.	8700151	PI 601430	W117 x B37Ht
BCC03	Northrup King Co.	9100002	PI 544065	3224 x LH51
E8501	Northrup King Co.	8900233	PI 601724	387 x FRMo17
H8431	Northrup King Co.	8800152	PI 601610	(377 x B386) x 347
J8606	Northrup King Co.	8900226	PI 601725	P101 x C103G
S8324	Novartis Seeds, Inc.	8800153	PI 601611	(CH593-9/B73 S2) x B73
S8326	Novartis Seeds, Inc.	8800154	PI 601612	(W117 x Mo17 S2) x Mo17
W8304	Novartis Seeds, Inc.	8800032	PI 601502	B14A x B73 (1)
W8555	Novartis Seeds, Inc.	8900227	PI 601729	B73Ht x B84
LP1 CMS HT	Pfister Hybrid Corn Company	7800019	PI 600755	A635 Cms Ht x A632Ht (5)
LP1 NR HT	Pfister Hybrid Corn Company	7800020	PI 600729	A632Ht x PN042
207	Pioneer Hi-Bred International, Inc.	8300144	PI 601005	G3BD2 x G3RZ1
B09	Pioneer Hi-Bred International, Inc.	8300142	PI 601007	555 x 031
B47	Pioneer Hi-Bred International, Inc.	8300141	PI 601009	B37 x SD105
G35	Pioneer Hi-Bred International, Inc.	8300140	PI 601008	PHG3BD2 x H7FS6 (or PH595)
G39	Pioneer Hi-Bred International, Inc.	8300115	PI 600981	B37 x B14 x B96 x I205 x IDT
G50	Pioneer Hi-Bred International, Inc.	8300143	PI 601006	848 x 207
G80	Pioneer Hi-Bred International, Inc.	8400128	PI 601037	495 x 331
PHAW6	Pioneer Hi-Bred International, Inc.	9300104	PI 565100	PHN82 x PHM49
PHBA6	Pioneer Hi-Bred International, Inc.	9200078	PI 559935	PHZ51 x PHG47
PHBB3	Pioneer Hi-Bred International, Inc.	9400089	PI 578029	PHK29 x PHW52
PHBW8	Pioneer Hi-Bred International, Inc.	9200079	PI 559936	PHJ40 x PHW52
PHEG9	Pioneer Hi-Bred International, Inc.	9400090	PI 578030	PHG86 x PHW52
PHEM7	Pioneer Hi-Bred International, Inc.	9400092	PI 578032	PHT64 x PHW23
PHG29	Pioneer Hi-Bred International, Inc.	8600047	PI 601270	806 x 207 (1)
PHG47	Pioneer Hi-Bred International, Inc.	8600131	PI 601318	041 x MKSDTE C10
PHG71	Pioneer Hi-Bred International, Inc.	8400157	PI 601150	A632Ht x 207
PHG72	Pioneer Hi-Bred International, Inc.	8600134	PI 601319	891 x 207
PHG83	Pioneer Hi-Bred International, Inc.	8500152	PI 601229	814 x 207
PHG84	Pioneer Hi-Bred International, Inc.	8600130	PI 601320	848 x 595
PHG86	Pioneer Hi-Bred International, Inc.	8700170	PI 601442	B64 x B73
PHGG7	Pioneer Hi-Bred International, Inc.	9200081	PI 559938	PHT64 x PHG49
PHGV6	Pioneer Hi-Bred International, Inc.	9200082	PI 559939	PH814 x PHG65
PHGW7	Pioneer Hi-Bred International, Inc.	9200083	PI 559940	PHR25 x PHR64
PHH93	Pioneer Hi-Bred International, Inc.	8800216	PI 601567	PH806 x 207
PHHH9	Pioneer Hi-Bred International, Inc.	9300109	PI 565105	PHJ29 x PHBT4
PHHV4	Pioneer Hi-Bred International, Inc.	9200084	PI 559941	PHG69 x PHM44
PHJ31	Pioneer Hi-Bred International, Inc.	8900307	PI 601773	B97 x 595
PHJ33	Pioneer Hi-Bred International, Inc.	8900308	PI 601774	PHG83 x CE18
PHJ40	Pioneer Hi-Bred International, Inc.	8600133	PI 601321	B09 x B36
PHJ65	Pioneer Hi-Bred International, Inc.	9000245	PI 543840	PHG63 x PHG65
PHJ70	Pioneer Hi-Bred International, Inc.	8900309	PI 601775	AC26 x B73Ht
PHJ75	Pioneer Hi-Bred International, Inc.	8900310	PI 601776	207 x G96
PHJ89	Pioneer Hi-Bred International, Inc.	9100092	PI 548798	PHT77 x PHG47
PHJ90	Pioneer Hi-Bred International, Inc.	9100093	PI 548799	G50 x PHK42
PHJR5	Pioneer Hi-Bred International, Inc.	9300110	PI 565106	PHG73 x PHT10
PHK05	Pioneer Hi-Bred International, Inc.	8800001	PI 601467	CM7 x 051
PHK29	Pioneer Hi-Bred International, Inc.	8700214	PI 601468	B47 x AC54
PHK35	Pioneer Hi-Bred International, Inc.	8900311	PI 601777	AC34 x G93H
PHK42	Pioneer Hi-Bred International, Inc.	8800035	PI 601495	806 x 207 (1)
PHK46	Pioneer Hi-Bred International, Inc.	9000246	PI 543841	PHG65 x 207
PHK56	Pioneer Hi-Bred International, Inc.	9000247	PI 543842	PHG47 x PHG35
PHK74	Pioneer Hi-Bred International, Inc.	9200085	PI 559942	PHFA0 x PHG72
PHK76	Pioneer Hi-Bred International, Inc.	8800036	PI 601496	AD18 x B02
PHK93	Pioneer Hi-Bred International, Inc.	9100094	PI 548800	PHB72 x PHT60
PHKE6	Pioneer Hi-Bred International, Inc.	9300111	PI 565107	PHG29 x PHG47
PHM10	Pioneer Hi-Bred International, Inc.	8900312	PI 601778	PHG39 x 207
PHM49	Pioneer Hi-Bred International, Inc.	8800211	PI 601568	PHB81 x PHR33
PHM57	Pioneer Hi-Bred International, Inc.	8900313	PI 601779	B97 x 595
PHM81	Pioneer Hi-Bred International, Inc.	9100095	PI 548801	PHG72 x PHG68
PHN11	Pioneer Hi-Bred International, Inc.	8800037	PI 601497	806 x 207 (1)
PHN29	Pioneer Hi-Bred International, Inc.	8900314	PI 601780	PHG69 x PHG40
PHN34	Pioneer Hi-Bred International, Inc.	9000248	PI 543843	SC359 x PH157
PHN37	Pioneer Hi-Bred International, Inc.	8900315	PI 601781	CM11 x 041Ht
PHN41	Pioneer Hi-Bred International, Inc.	9300113	PI 565109	PHDK6 x PHNN2
PHN47	Pioneer Hi-Bred International, Inc.	8800217	PI 601569	207 x PHB60
PHN66	Pioneer Hi-Bred International, Inc.	9100096	PI 548802	PHG53 x PHG21
PHN73	Pioneer Hi-Bred International, Inc.	8900316	PI 601782	041 x PHG35
PHN82	Pioneer Hi-Bred International, Inc.	8900317	PI 601783	PHG29 x HD38
PHP02	Pioneer Hi-Bred International, Inc.	8800212	PI 601570	PHG44 x PHG29
PHP38	Pioneer Hi-Bred International, Inc.	9000250	PI 543844	PHG39 x PHK29
PHP55	Pioneer Hi-Bred International, Inc.	8900318	PI 601784	PHG44 x PHG29
PHP60	Pioneer Hi-Bred International, Inc.	8900319	PI 601785	AT2 x 805
PHP76	Pioneer Hi-Bred International, Inc.	9000251	PI 543846	PHG50 x PHEJ8
PHP85	Pioneer Hi-Bred International, Inc.	9200087	PI 559944	PHK29 x PHW52
PHPR5	Pioneer Hi-Bred International, Inc.	9200088	PI 559945	PHK76 x PHW52
PHR03	Pioneer Hi-Bred International, Inc.	9100097	PI 548803	PHT19 x PHG84
PHR25	Pioneer Hi-Bred International, Inc.	8800002	PI 601469	B83 x 207
PHR30	Pioneer Hi-Bred International, Inc.	9200089	PI 559946	PHFM5 x PHG47
PHR31	Pioneer Hi-Bred International, Inc.	9200090	PI 559947	G50 x PHRH7
PHR32	Pioneer Hi-Bred International, Inc.	8800218	PI 601571	PHB82 x PHG61
PHR36	Pioneer Hi-Bred International, Inc.	8700017	PI 601361	(203 x 549) x 848
PHR47	Pioneer Hi-Bred International, Inc.	8800213	PI 601572	G39 x PHB49
PHR55	Pioneer Hi-Bred International, Inc.	9100098	PI 548804	PH005 x PHG84
PHR58	Pioneer Hi-Bred International, Inc.	9100099	PI 548805	PH383 x PHG16
PHR62	Pioneer Hi-Bred International, Inc.	8900320	PI 601786	G50 x G35
PHR63	Pioneer Hi-Bred International, Inc.	8900321	PI 601787	PHG29 x B89
PHT10	Pioneer Hi-Bred International, Inc.	8800214	PI 601573	B73 x G39
PHT22	Pioneer Hi-Bred International, Inc.	8900322	PI 601788	207 x HD12
PHT47	Pioneer Hi-Bred International, Inc.	9200091	PI 559948	PHB47 x G39
PHT55	Pioneer Hi-Bred International, Inc.	8800046	PI 601498	A33GB4 x A34CB4
PHT60	Pioneer Hi-Bred International, Inc.	8800219	PI 601574	PHW94 x PHV80
PHT69	Pioneer Hi-Bred International, Inc.	9200092	PI 559949	PHR73 x PHJ40
PHT73	Pioneer Hi-Bred International, Inc.	9200093	PI 559950	PHK05 x PHG68
PHT77	Pioneer Hi-Bred International, Inc.	8800038	PI 601499	814 x 995
PHTM9	Pioneer Hi-Bred International, Inc.	9200094	PI 559951	PHG47 x PHG36
PHV07	Pioneer Hi-Bred International, Inc.	9000252	PI 543847	PHG41 x G21
PHV37	Pioneer Hi-Bred International, Inc.	8900323	PI 601789	G27 x G21
PHV53	Pioneer Hi-Bred International, Inc.	9200095	PI 559952	PHB89 x PHDT2
PHV57	Pioneer Hi-Bred International, Inc.	9300115	PI 565111	G50 x PHG72
PHV63	Pioneer Hi-Bred International, Inc.	8800039	PI 601500	555 x Zap<4CB
PHV78	Pioneer Hi-Bred International, Inc.	8800003	PI 601470	G42 x 595
PHVA9	Pioneer Hi-Bred International, Inc.	9200096	PI 559953	PHK29 x PHGP8
PHVJ4	Pioneer Hi-Bred International, Inc.	9300103	PI 565099	PHJ40 x 207
PHW03	Pioneer Hi-Bred International, Inc.	8900324	PI 601790	801 x G48
PHW17	Pioneer Hi-Bred International, Inc.	8700018	PI 601362	(1D11 x B73) x (B73 x 051)
PHW20	Pioneer Hi-Bred International, Inc.	8900325	PI 601791	(1D11 x 1M12) x B76
PHW30	Pioneer Hi-Bred International, Inc.	9100102	PI 548808	PHG42 x PHV15
PHW43	Pioneer Hi-Bred International, Inc.	8900326	PI 601792	995 x G35
PHW51	Pioneer Hi-Bred International, Inc.	9000254	PI 543849	PHDF2 x PHG41
PHW52	Pioneer Hi-Bred International, Inc.	8800215	PI 601575	B73 x G39
PHW53	Pioneer Hi-Bred International, Inc.	9300116	PI 565112	G50 x PHZ51
PHW65	Pioneer Hi-Bred International, Inc.	8800040	PI 601501	861 x 595
PHW79	Pioneer Hi-Bred International, Inc.	8800220	PI 601576	PHT90 x 595
PHW80	Pioneer Hi-Bred International, Inc.	9300117	PI 565113	PHK76 x PHN37
PHW86	Pioneer Hi-Bred International, Inc.	9000255	PI 543850	PHG71 x PHG72
PHWG5	Pioneer Hi-Bred International, Inc.	9200097	PI 559954	PH814 x PHG16
PHZ51	Pioneer Hi-Bred International, Inc.	8600132	PI 601322	814 x 848
Q381	Quality Research Associates	8500098	PI 601190	PHI3369 Off-type
Seagull Seventeen	Rothermel Seed Company	7900077	PI 600751	Mo17 x Unknown
RS710	Rustica Semences	9000129	PI 539930	PAG1202 x A641
1538	United AgriSeeds, Inc.	8900075	PI 601658	PHI3901 x AS3(synthetic)
CQ702rc	United AgriSeeds, Inc.	9300186	PI 566938	KS1030 x 3535
CS405	United AgriSeeds, Inc.	9200059	PI 559916	B73 x K81
CS608	United AgriSeeds, Inc.	9200122	PI 560316	(Oh514 x B68Ht) x CD1
ML606	United AgriSeeds, Inc.	9400242	PI 583774	LK2 x LH38
MQ305	United AgriSeeds, Inc.	9200060	PI 559917	PHI3901 x CB59G
NQ508	United AgriSeeds, Inc.	9200061	PI 559918	PHI3713
OQ101	United AgriSeeds, Inc.	9200062	PI 559919	PHI3906 x ND246
OQ403	United AgriSeeds, Inc.	9200063	PI 559920	PHI3901 x K81-336
OS602	United AgriSeeds, Inc.	9200064	PI 559921	PH3901 x CM105
Lp215D	Wilson Seeds, Inc.	9100084	PI 547107	Mo17 x Lp216D
WIL500	Wilson Hybrids, Inc.	8900156	PI 601689	82C25 (Exotic Syn)
WIL900	Wilson Hybrids, Inc.	8900092	PI 601684	Mo17 x Tuxpeno (82C43)
WIL901	Wilson Hybrids, Inc.	8900093	PI 601685	Mo17 x Tuxpeno (82C232)
WIL903	Wilson Hybrids, Inc.	8900094	PI 601686	Mo17 x Tuxpeno (82C43)
ICI 581	Zeneca, Ltd.	9300049	PI 564697	LH39 x LH58
ICI 986	Zeneca, Ltd.	9200041	PI 559384	PHI3540
ICI 193	Zeneca, Ltd.	9200037	PI 559380	PHI3732 x CB59G
All pedigrees were obtained from PVP certificates, available at ars.grin.gov.
