# Supplementary material for: Genetic relatedness of previously Plant-Variety-Protected commercial maize inbreds
Source: PLoS One. 2017 Dec 13;12(12):e0189277. doi: 10.1371/journal.pone.0189277 (PMC5728570; doi:10.1371/journal.pone.0189277)
Supplement: S2 Table — (CSV) [file pone.0189277.s002.csv]

Inbred name	Proprietor or State of Origin	GRIN ID	Pedigree
38-11	Purdue University	Ames 26604	Outcross in line from 176A
A239	Minnesota	Ames 23405	A73 x A347
A251	Minnesota	Ames 23406	A73 x Oh51A
A265	Minnesota	Ames 23410	(B164 x H76) B164 (2)
A295	Minnesota	Ames 23415	A344 x L317
A509	Minnesota	Ames 23447	A78 x A109
A554	Minnesota	PI 587138	(WD x Wf9) WD (2)
A556	Minnesota	Ames 23450	B164-886 x A237
A619	Minnesota	PI 587139	(A171 x Oh43) Oh43
A632	Minnesota	PI 587140	(Mt42 x B14) B14 (3)
A634	Minnesota	Ames 19308	[(Mt42 x B14) B14 S1] x B14 (2)
A635	Minnesota	Ames 19309	(ND302 x B14) B14 (2)
A641	Minnesota	Ames 19311	ND203 x B14
A656	Minnesota	Ames 23488	[(Mt42 x B14) S1] x B14
A662	Minnesota	PI 607522	Minnesota Synthetic AS-A
B14	Iowa State University	NSL 65866	BSSS
B14A	Iowa State University	PI 550461	Cuzco x B14 (8)
B164	Pioneer Hi-Bred International, Inc.	Ames 27066	Indiana Reid (developed by Pioneer)
B37	Iowa State University	PI 550467	BSSS
B57	Iowa State University	PI 550472	Midland
B59	Iowa State University	PI 550462	N32 x B14 (2)
B64	Iowa State University	PI 550440	41.2504B x B14 (3)
B68	Iowa State University	PI 550465	41.2504B x B14 (3)
B73	Iowa State University	PI 550473	BSSS C5
B76	Iowa State University	PI 550483	(C.I.31A x B37) B37
B84	Iowa State University	PI 608767	(BS13 S2) CO
B87	Iowa State University	PI 608768	BS22
B96	Iowa State University	PI 270297	Maize Amargo (a.k.a. 41.2504B)
B97	Iowa State University	PI 564682	BSCB1(R)C9-2
C103	Connecticut	Ames 19284	Lancaster Surecrop
C123	Connecticut	Ames 19313	C102 x C103
C49	Minnesota	Ames 28290	Minnesota No. 13
CM105	Morden (Manitoba, Canada)	PI 587124	CMV3 x B14 (2)
CM7	Morden (Manitoba, Canada)	Ames 27070	W85 x CMV3
H84	Purdue University	PI 587128	(B37 x GE440) HtHt
H93	Purdue University	Ames 26796	(B37 x GE440) B37 (4) HtHt
H99	Purdue University	PI 587129	Illinois Synthetic 60C
I 205	Iowa	NSL 65871	Iodent
K55	Kansas	Ames 22754	Pride of Saline
K64	Kansas	Ames 27121	Pride of Saline
MO17	Missouri	PI 558532	C.l.187-2 x C103
MS1334	Michigan	Ames 24752	(Golden Glow x Maize Amargo) Golden Glow
MT42	Montana	Ames 20140	Minnesota No. 13 (Owen's)
N28Ht	Nebraska	Ames 27138	Stiff Stalk Synthetic 1
ND203	North Dakota State University Research Foundation	NSL 32732	Haney's Minnesota No. 13
ND246	North Dakota State University Research Foundation	PI 550490	W755 x W771
ND265	North Dakota State University Research Foundation	PI 546494	NDSA(FS)C2
Oh07	Ohio	PI 587146	C.l.540 x III.L
Oh07B	Ohio	Ames 19323	(Oh07 x 38-11) Oh07
Oh40B	Ohio	NSL 28966	Eight line composite of Lancaster Surecrop
OH43	Ohio	Ames 19288	W8 x Oh40B
Os420	Iowa	NSL 65874	Osterland Yellow Dent
Os426	Iowa	Ames 22756	Osterland Yellow Dent
P8	Purdue University	Ames 26021	Palin Reid
Pa91	Pennsylvania	PI 587147	(Wf9 x Oh40B) S4 x (38-11 x L317) 38-11 S4
R168	Illinois	Ames 19326	Illinois Synthetic
R177	Illinois	NSL 30894	Germplasm 230B (Snelling Com Borer Synthetic)
R4	Illinois	Ames 27187	Funk Yellow Dent
Va17	Virginia Polytechnic Institute	Ames 19002	Wf9 x T8
Va26	Virginia Polytechnic Institute	PI 587149	Oh43 x K155
Va59	Virginia Polytechnic Institute	Ames 19016	[(C103 x T8) (2)] [(K4 x C103) (2)]
Va85	Virginia Polytechnic Institute	Ames 27193	Virginia Long Ear Synthetic
W117Ht	Wisconsin Agricultural Experiment Station	PI 587153	643 x Minnesota No. 13
W153R	Wisconsin Agricultural Experiment Station	NSL 30059	(la153 x W8) la153
W64A	Wisconsin Agricultural Experiment Station	NSL 30058	Wf9 x C.l.187-2
WF9	Purdue University	Ames 19293	Reid Yellow Dent (Indiana Station strain, Wilson Farm Reid)
All public inbred pedigrees, with the exception of ND265, were found in Gerdes et al., 1993.
The pedigree for ND265 was obtained from Cross et al., (1989).
