# Supplementary material for: Genetic relatedness of previously Plant-Variety-Protected commercial maize inbreds
Source: PLoS One. 2017 Dec 13;12(12):e0189277. doi: 10.1371/journal.pone.0189277 (PMC5728570; doi:10.1371/journal.pone.0189277)
Supplement: S3 Table — (CSV) [file pone.0189277.s003.csv]

Stiff Stalk inbreds	Non-Stiff Stalk inbreds	Iodent inbreds
794	2MA22	207
78004	2MCDB	1538
2FACC	3IIH6	29MIBZ2
2FADB	6M502	3IBZ2
4N506	78371A	3IJI1
6F629	8M129	83IBI3
A635	A265	91IFC2
A656	BCC03	IB02
AQA3	C103	IBB14
B09	C123	IBB15
B14	CR1Ht	ICI 986
B37	E8501	ICI193
B64	G35	L127
B73	G50	L155
CM105	H99	LH164
CS405	ICI581	LIBC4
FBHJ	K55	MBWZ
FBLA	LH127	MQ305
FR19	LH172	NQ508
G80	LH184	NS501
H8431	LH210	OQ403
HB8229	LH211	OQ603
LH132	LH216	OS602
LH146Ht	LH51	PHG71
LH191	LH52	PHG72
LH204	LH59	PHGW7
LH206	LH60	PHJ75
LH223	LP215D	PHJ90
LH74	MBUB	PHK74
NS701	MM501D	PHM10
PHG86	Oh43	PHM81
PHHH9	Oh7	PHN11
PHJ40	PHJ33	PHN29
PHJ70	PHR03	PHN47
PHK35	PHT73	PHN82
PHN41	PHT77	PHP02
PHN66	PHTM9	PHP76
PHP85	PHV78	PHR25
PHT10	PHW80	PHR31
PHVA9	PHZ51	PHR62
PHW51	RS710	PHV57
PHW52	W117Ht	PHVJ4
W8555	Wf9	PHW53
ZS635	ZS01250	PHW86
