# Supplementary material for: Genetic relatedness of previously Plant-Variety-Protected commercial maize inbreds
Source: PLoS One. 2017 Dec 13;12(12):e0189277. doi: 10.1371/journal.pone.0189277 (PMC5728570; doi:10.1371/journal.pone.0189277)
Supplement: S4 Table — In the data repository, individual accession identifiers are referred to as “Taxa”, and thus have been listed as such in this table. (CSV) [file pone.0189277.s004.csv]

Inbred Name	Taxa
207	PI601005:250032182
740	PI601489:250033809
764	PI601374:250032400
778	PI601375:250031906
779	PI601376:250032467
787	PI601490:250032971
790	PI601491:250033546
793	PI601492:250032460
794	PI601377:250033866
807	PI601430:250032133
904	PI560317:250158253
911	PI557556:250158236
912	PI557557:250158237
1538	PI601658:250041679
2369	PI601559:250031915
5707	PI601269:250033718
6103	PI601159:250031264
11430	PI601558:250034836
78004	PI601210:250033834
78010	PI601211:250033651
29MIBZ2	PI548830:250041682
2FACC	PI601808:250031936
2FADB	PI564751:250158271
2MA22	PI601560:250033611
2MCDB	PI565088:250158273
38-11	Ames26604:250032028
3IBZ2	PI554616:250041701
3IIH6	PI564754:250158276
3IJI1	PI564753:250158279
4676A	PI601300:250031885
4N506	PI601745:250031639
6F629	PI546483:250041709
6M502	PI601561:250031396
6M502A	PI546484:250041597
78002A	PI601301:250031364
78371A	PI601438:250033530
78551S	PI601562:250034800
83IBI3	PI555651:250041659
87916W	PI601563:250033533
8M129	PI565087:250158280
91IFC2	PI564750:250158270
A239	Ames23405:250032535
A251	Ames23406:250032412
A265	Ames23410:250034878
A295	Ames23415:250034736
A509	Ames23447:250032575
A554	PI587138:250034627
A556	Ames23450:250032521
A619	PI587139:250033566
A632	PI587140:250031900
A634	Ames19308:250033343
A635	Ames19309:250031394
A641	Ames19311:250032517
A656	Ames23488:250032572
A662	PI607522:250032142
AQA3	PI564749:250158269
B14	NSL65866:250031578
B14A	PI550461:250031584
B164	Ames27066:250032840
B37	PI550467:250030985
B47	PI601009:250031950
B57	PI550472:250034982
B59	PI550462:250031535
B64	PI550440:250031410
B68	PI550465:250034977
B73	PI550473:250031665
B76	PI550483:250031544
B84	PI608767:250035071
B87	PI608768:250034848
B96	PI270297:250031147
B97	PI564682:250033788
BCC03	PI544065:250041582
BO9	PI601007:250032260
C103	Ames19284:250032795
C123	Ames19313:250033580
C49	Ames28290:250034857
CM105	PI587124:250032435
CM7	Ames27070:250032341
CQ702rc	PI566938:250158266
CR14	PI601683:250034690
CR1Ht	PI601080:250033851
CS405	PI559916:250041603
CS608	PI560316:250041534
DJ7	PI601191:250031638
E8501	PI601724:250034748
F118	PI555462:250158234
F42	PI601026:250032197
FAPW	PI600958:250031412
FBHJ	PI601439:250031195
FBLA	PI546482:250041616
FR19	PI600772:250034966
G35	PI601008-1:250034598
G39	PI600981:250033863
G50	PI601006:250031516
G80	PI601037:250031660
H84	PI587128:250031400
H8431	PI601610:250031302
H93	Ames26796:250031437
H99	PI587129:250034734
HB8229	PI601564:250032383
HBA1	PI601172:250035080
I205	NSL65871:250031381
IB02	PI601208:250032429
IBB14	PI601457:250033610
IBB15	PI601565:250031391
IBC2	PI601458:250031890
IBO14	PI601459:250032594
ICI193	PI559380:250041558
ICI441	PI559381:250041716
ICI581	PI564697:250158259
ICI740	PI559382:250041617
ICI893	PI559383:250041590
ICI986	PI559384:250158242
J8606	PI601725:250033600
K55	Ames22754:250031565
K64	Ames27121:250031178
L127	PI601726:250035191
L135	PI601727:250035259
L139	PI601728:250035055
L155	PI550695:250041531
LH1	PI644101:250031192
LH119	PI600954:250033455
LH123Ht	PI601079:250031456
LH127	PI538007:250032771
LH128	PI547086-1:250034631
LH132	PI601004:250033532
LH143	PI601003:250035266
LH145	PI600959:250032131
LH146Ht	PI601402:250031318
LH149	PI601493:250035129
LH150	PI601230:250032958
LH156	PI601403:250035235
LH159	PI562377:250158285
LH160	PI539920:250033681
LH162	PI539921:250031401
LH163	PI538008:250041681
LH164	PI555659:250158235
LH165	PI562378:250158254
LH166	PI564539:250158257
LH172	PI562379:250158286
LH181	PI547087:250041600
LH183	PI564755:250158287
LH184	PI564542:250158258
LH190	PI539922:250031430
LH191	PI539925:250041658
LH192	PI539926:250033572
LH193	PI539927:250031434
LH194	PI539923:250034739
LH195	PI537097:250033872
LH196	PI538009:250033869
LH197	PI557562:250158238
LH198	PI557563:250158239
LH199	PI557566:250158240
LH202	PI539924:250033659
LH204	PI537098:250158231
LH205	PI537099:250031441
LH206	PI538010:250041530
LH208	PI547088-1:250034564
LH209	PI554612:250041718
LH210	PI537100:250158232
LH211	PI537101-1:250034545
LH212HT	PI547089:250041612
LH213	PI547090:250041581
LH214	PI555660:250041579
LH215	PI552815:250041730
LH216	PI557569:250158241
LH220Ht	PI538011:250031414
LH222	PI559375:250041546
LH223	PI562380:250158255
LH224	PI562381:250158256
LH38	PI600791:250033467
LH39	PI600944:250032906
LH51	PI600955:250031416
LH52	PI601360:250031440
LH54	PI601316:250031658
LH57	PI601317:250033829
LH59	PI601466:250032185
LH60	PI601404:250032892
LH61	PI601416:250033654
LH65	PI601494:250033535
LH74	PI600957:250032450
LH82	PI601170:250032540
LH85	PI601405:250033731
LH93	PI601171:250033705
LIBC4	PI555650:250041566
LP1CMSHT	PI600755:250034718
LP1NRHT	PI600729:250031458
LP215D	PI547107:250041736
Lp5	PI601378:250031566
MBNA	PI601209:250031398
MBPM	PI601440:250033864
MBSJ	PI548838:250158233
MBST	PI601566:250031261
MBUB	PI548839:250041735
MBWZ	PI564748:250158268
MDF-13D	PI600956:250031548
ML606	PI583774:250034846
MM402A	PI554615:250041715
MM501D	PI564752:250158272
Mo17	PI558532:250031418
MQ305	PI559917:250041692
MS1334	Ames24752:250032512
Mt42	Ames20140:250032343
N28Ht	Ames27138:250031505
ND203	NSL32732:250035237
ND246	PI550490:250032160
ND265	PI546494:250032318
NL001	PI546485:250041615
NQ508	PI559918:250031522
NS501	PI601583:250031392
NS701	PI601417:250031507
Oh40B	NSL28966:250033589
Oh43	Ames19288:250032389
Oh7	PI587146:250032811
OH7B	Ames19323:250032910
OQ101	PI559919:250041713
OQ403	PI559920:250041691
OQ603	PI601584:250032547
Os420	NSL65874:250033613
OS426	Ames22756:250031925
OS602	PI559921:250041547
P8	Ames26021:250034725
Pa91	PI587147:250031030
PB80	PI601441:250031013
PHAW6	PI565100:250158274
PHBA6	PI559935:250041542
PHBB3	PI578029:250158281
PHBW8	PI559936:250158243
PHEG9	PI578030:250158282
PHEM7	PI578032:250158283
PHG29	PI601270:250033857
PHG47	PI601318:250033667
PHG71	PI601150:250032418
PHG72	PI601319:250032442
PHG83	PI601229:250031564
PHG84	PI601320:250034941
PHG86	PI601442:250034937
PHGG7	PI559938:250158244
PHGV6	PI559939:250158245
PHGW7	PI559940:250158246
PHH93	PI601567:250031452
PHHH9	PI565105:250158261
PHHV4	PI559941:250158247
PHJ31	PI601773:250031508
PHJ33	PI601774:250033402
PHJ40	PI601321:250032397
PHJ65	PI543840-1:250034608
PHJ70	PI601775:250033835
PHJ75	PI601776:250032561
PHJ89	PI548798:250041544
PHJ90	PI548799:250041728
PHJR5	PI565106:250158262
PHK05	PI601467:250035253
PHK29	PI601468:250034700
PHK35	PI601777:250031875
PHK42	PI601495:250033811
PHK46	PI543841-1:250034575
PHK56	PI543842-1:250034621
PHK74	PI559942:250158248
PHK76	PI601496:250031877
PHK93	PI548800:250041668
PHKE6	PI565107:250158263
PHM10	PI601778:250034821
PHM49	PI601568:250031201
PHM57	PI601779:250031439
PHM81	PI548801:250041529
PHN11	PI601497:250030994
PHN29	PI601780:250031918
PHN34	PI543843:250041671
PHN37	PI601781:250031939
PHN41	PI565109:250158267
PHN47	PI601569:250035106
PHN66	PI548802:250041568
PHN73	PI601782:250033466
PHN82	PI601783:250031695
PHP02	PI601570:250032468
PHP38	PI543845-1:250034555
PHP55	PI601784:250031952
PHP60	PI601785:250035069
PHP76	PI543846-4:250034595
PHP85	PI559944:250041729
PHPR5	PI559945:250041619
PHR03	PI548803:250158284
PHR25	PI601469:250031184
PHR30	PI559946:250041675
PHR31	PI559947:250158249
PHR32	PI601571:250034996
PHR36	PI601361:250035224
PHR47	PI601572:250033785
PHR55	PI548804:250041737
PHR58	PI548805:250041567
PHR62	PI601786:250031411
PHR63	PI601787:250031937
PHT10	PI601573:250035223
PHT22	PI601788:250031142
PHT47	PI559948:250158250
PHT55	PI601498:250033853
PHT60	PI601574:250035000
PHT69	PI559949:250041655
PHT73	PI559950:250158251
PHT77	PI601499:250031159
PHTM9	PI559951:250158252
PHV07	PI543847-1:250034543
PHV37	PI601789:250033443
PHV53	PI559952:250041712
PHV57	PI565111:250158264
PHV63	PI601500:250031076
PHV78	PI601470:250031962
PHVA9	PI559953:250041592
PHVJ4	PI565099:250158260
PHW03	PI601790:250031894
PHW17	PI601362:250031285
PHW20	PI601791:250034985
PHW30	PI548808:250041535
PHW43	PI601792:250035083
PHW51	PI543849-1:250034572
PHW52	PI601575:250035073
PHW53	PI565112:250158265
PHW65	PI601501:250031271
PHW79	PI601576:250031247
PHW80	PI565113:250158288
PHW86	PI543850-1:250034618
PHWG5	PI559954:250041657
PHZ51	PI601322-1:250034578
Q381	PI601190:250032427
R168	Ames19326:250033412
R177	NSL30894:250031446
R4	Ames27187:250035087
RS710	PI539930:250034733
S8324	PI601611:250032552
S8326	PI601612:250031380
Seagull Seventeen	PI600751:250033671
Va17	Ames19002:250033017
Va26	PI587149:250031958
Va59	Ames19016:250031305
Va85	Ames27193:250031520
W117Ht	Ames8399:250033422
W153R	NSL30059:250033570
W64A	NSL30058:250033846
W8304	PI601502:250033565
W8555	PI601729:250033706
Wf9	Ames19293:250031532
WIL500	PI601689:250034708
WIL900	PI601684:250031672
WIL901	PI601685:250031428
WIL903	PI601686:250031450
ZS01250	PI595616:250033618
ZS365	PI574393:250158289
ZS635	PI574394:250158290
